# Supplementary material for: Genome-Wide Identification and Expression Analysis of eIF Family Genes from Brassica rapa in Response to TuMV Resistance
Source: Plants (Basel). 2022 Aug 30;11(17):2248. doi: 10.3390/plants11172248 (PMC9460045; doi:10.3390/plants11172248)
Supplement: Supplementary file 1 [file plants-11-02248-s001.zip]

Archive with 7 entries (7 files):
- Supplementary Figure S1.png
- Supplementary Figure S2.tif
- Supplementary Figure S3.tif
- Supplementary Table S1.xlsx
- Supplementary Table S2.xlsx
- Supplementary Table S3.xlsx
- Supplementary Table S4.xlsx
