# Supplementary material for: Genome-Wide Identification and Expression Analysis of eIF Family Genes from Brassica rapa in Response to TuMV Resistance
Source: Plants (Basel). 2022 Aug 30;11(17):2248. doi: 10.3390/plants11172248 (PMC9460045; doi:10.3390/plants11172248)
Supplement: Supplementary file 1 [file plants-11-02248-s001.zip › Supplementary Table S1.xlsx]

## Sheet: Sheet1
Arabidopsis eIF genes IDs	B. rapa eIF genes IDs	Rename	subgenome in B. rapa	other name	description	Identity	q coverage	s coverage	e-value
AT4G01290	BraA03g029890.3C	CBE1.a	MF1	CBE1; CONSERVED BINDING OF EIF4E 1	Protein with evolutionarily conserved eIF4E-binding motif in its N-terminal domain that can form mRNA cap?binding complexes and has the potential for regulating gene expression as a translation factor associated plant-specific cell cycle regulator.	73.367	0.91859	0.99497	0
	BraA09g000320.3C	CBE1.b	LF	CBE1; CONSERVED BINDING OF EIF4E 1	Protein with evolutionarily conserved eIF4E-binding motif in its N-terminal domain that can form mRNA cap?binding complexes and has the potential for regulating gene expression as a translation factor associated plant-specific cell cycle regulator.	72.244	0.92717	0.97441	0
AT5G35620	BraA04g009570.3C	eIF(iso)4E.a	LF	EIF(ISO)4E; EIF4E2; EIFISO4E; EUKARYOTIC INITIATION FACTOR (ISO)4E; EUKARYOTIC TRANSLATION INITATION FACTOR 4E2; EUKARYOTIC TRANSLATION INITIATION FACTOR ISOFORM 4E; LOSS OF SUSCEPTIBILITY TO POTYVIRUS 1; LSP; LSP1	Cap-binding protein, binds to the 5' cap structure of nuclear-encoded mRNAs. Mutant is resistant to potyvirus infection.	87.685	0.9803	0.97537	2.3e-122
	BraA05g015220.3C	eIF(iso)4E.b	MF1	EIF(ISO)4E; EIF4E2; EIFISO4E; EUKARYOTIC INITIATION FACTOR (ISO)4E; EUKARYOTIC TRANSLATION INITATION FACTOR 4E2; EUKARYOTIC TRANSLATION INITIATION FACTOR ISOFORM 4E; LOSS OF SUSCEPTIBILITY TO POTYVIRUS 1; LSP; LSP1	Cap-binding protein, binds to the 5' cap structure of nuclear-encoded mRNAs. Mutant is resistant to potyvirus infection.	85.644	0.9802	0.9802	1.16e-118
	BraA08g009170.3C	eIF(iso)4E.c	MF2	EIF(ISO)4E; EIF4E2; EIFISO4E; EUKARYOTIC INITIATION FACTOR (ISO)4E; EUKARYOTIC TRANSLATION INITATION FACTOR 4E2; EUKARYOTIC TRANSLATION INITIATION FACTOR ISOFORM 4E; LOSS OF SUSCEPTIBILITY TO POTYVIRUS 1; LSP; LSP1	Cap-binding protein, binds to the 5' cap structure of nuclear-encoded mRNAs. Mutant is resistant to potyvirus infection.	83.333	0.98039	0.97059	1.11e-118
AT5G57870	BraA02g011990.3C	eIF(iso)4G1	MF2	EIFISO4G1; EUKARYOTIC TRANSLATION INITIATION FACTOR ISOFORM 4G1	Encodes a putative eukaryotic translation initiation factor The mRNA is cell-to-cell mobile.	81.609	0.94508	0.99617	0
AT2G24050	BraA01g007040.3C	eIF(iso)4G2.a	LF	EIFISO4G2; EUKARYOTIC TRANSLATION INITIATION FACTOR ISOFORM 4G2	Encodes a putative eukaryotic translation initiation factor.	66.985	0.95611	0.97519	0
	BraA01g007140.3C	eIF(iso)4G2.b	LF	EIFISO4G2; EUKARYOTIC TRANSLATION INITIATION FACTOR ISOFORM 4G2	Encodes a putative eukaryotic translation initiation factor.	69.261	0.97098	0.97493	0
	BraA03g056080.3C	eIF(iso)4G2.c	MF1	EIFISO4G2; EUKARYOTIC TRANSLATION INITIATION FACTOR ISOFORM 4G2	Encodes a putative eukaryotic translation initiation factor.	68.889	0.97778	0.97647	0
AT5G20920	BraA02g009210.3C	eIF2B.a	MF2	EIF-2BS; EIF2 BETA; EMB1401; EMBRYO DEFECTIVE 1401; EUKARYOTIC TRANSLATION INITIATION FACTOR 2 BETA SUBUNIT	protein synthesis initiation factor eIF2 beta	82.182	0.98909	0.97455	3.96e-150
	BraA09g024820.3C	eIF2B.b	LF	EIF-2BS; EIF2 BETA; EMB1401; EMBRYO DEFECTIVE 1401; EUKARYOTIC TRANSLATION INITIATION FACTOR 2 BETA SUBUNIT	protein synthesis initiation factor eIF2 beta	72.444	0.97333	0.98222	1.76e-113
	BraA10g019750.3C	eIF2B.c	LF	EIF-2BS; EIF2 BETA; EMB1401; EMBRYO DEFECTIVE 1401; EUKARYOTIC TRANSLATION INITIATION FACTOR 2 BETA SUBUNIT	protein synthesis initiation factor eIF2 beta	84.307	0.98905	0.9781	1.08e-155
AT4G11420	BraA02g028410.3C	eIF3A.a	LF	ATEIF3A-1; ATTIF3A1; EIF3A; EIF3A-1; EUKARYOTIC TRANSLATION INITIATION FACTOR 3A; TIF3A1	Encodes a subunit of eukaryotic initiation factor 3 (eIF3), a multisubunit complex that is required for binding of mRNA to 40 S ribosomal subunits, stabilization of ternary complex binding to 40 S subunits, and dissociation of 40 and 60 S subunits.	95.911	0.99876	0.99876	0
	BraA02g028420.3C	eIF3A.b	MF2	ATEIF3A-1; ATTIF3A1; EIF3A; EIF3A-1; EUKARYOTIC TRANSLATION INITIATION FACTOR 3A; TIF3A1	Encodes a subunit of eukaryotic initiation factor 3 (eIF3), a multisubunit complex that is required for binding of mRNA to 40 S ribosomal subunits, stabilization of ternary complex binding to 40 S subunits, and dissociation of 40 and 60 S subunits.	58.824	0.94706	0.91176	5.39e-45
	BraA03g027600.3C	eIF3A.c	MF1	ATEIF3A-1; ATTIF3A1; EIF3A; EIF3A-1; EUKARYOTIC TRANSLATION INITIATION FACTOR 3A; TIF3A1	Encodes a subunit of eukaryotic initiation factor 3 (eIF3), a multisubunit complex that is required for binding of mRNA to 40 S ribosomal subunits, stabilization of ternary complex binding to 40 S subunits, and dissociation of 40 and 60 S subunits.	88.194	0.99193	0.99596	0
	BraA03g050990.3C	eIF3A.d	MF1	ATEIF3A-1; ATTIF3A1; EIF3A; EIF3A-1; EUKARYOTIC TRANSLATION INITIATION FACTOR 3A; TIF3A1	Encodes a subunit of eukaryotic initiation factor 3 (eIF3), a multisubunit complex that is required for binding of mRNA to 40 S ribosomal subunits, stabilization of ternary complex binding to 40 S subunits, and dissociation of 40 and 60 S subunits.	69.865	0.91759	0.99139	0
	BraA09g027030.3C	eIF3A.e	LF	ATEIF3A-1; ATTIF3A1; EIF3A; EIF3A-1; EUKARYOTIC TRANSLATION INITIATION FACTOR 3A; TIF3A1	Encodes a subunit of eukaryotic initiation factor 3 (eIF3), a multisubunit complex that is required for binding of mRNA to 40 S ribosomal subunits, stabilization of ternary complex binding to 40 S subunits, and dissociation of 40 and 60 S subunits.	85.7	0.98028	0.97337	0
AT5G27640	BraA03g056930.3C	eIF3B.a	MF1	ARABIDOPSIS THALIANA TRANSLATION INITIATION FACTOR 3B1; ATEIF3B-1; ATTIF3B1; EIF3B; EIF3B-1; EUKARYOTIC TRANSLATION INITIATION FACTOR 3B; EUKARYOTIC TRANSLATION INITIATION FACTOR 3B1; TIF3B1; TRANSLATION INITIATION FACTOR 3B1	encodes a member of eukaryotic translation initiation factor 3B family.	73.81	0.95238	0.97619	5.56e-15
	BraA04g018380.3C	eIF3B.b	MF1	ARABIDOPSIS THALIANA TRANSLATION INITIATION FACTOR 3B1; ATEIF3B-1; ATTIF3B1; EIF3B; EIF3B-1; EUKARYOTIC TRANSLATION INITIATION FACTOR 3B; EUKARYOTIC TRANSLATION INITIATION FACTOR 3B1; TIF3B1; TRANSLATION INITIATION FACTOR 3B1	encodes a member of eukaryotic translation initiation factor 3B family.	89.595	0.99459	0.99459	0
	BraA09g053490.3C	eIF3B.c	LF	ARABIDOPSIS THALIANA TRANSLATION INITIATION FACTOR 3B1; ATEIF3B-1; ATTIF3B1; EIF3B; EIF3B-1; EUKARYOTIC TRANSLATION INITIATION FACTOR 3B; EUKARYOTIC TRANSLATION INITIATION FACTOR 3B1; TIF3B1; TRANSLATION INITIATION FACTOR 3B1	encodes a member of eukaryotic translation initiation factor 3B family.	88.649	0.96351	0.99459	0
AT3G56150	BraA02g016220.3C	eIF3C.a	MF2	EIF3C; EUKARYOTIC TRANSLATION INITIATION FACTOR 3C	member of eIF3c - eukaryotic initiation factor 3c	86.157	0.98893	0.99446	0
	BraA09g046880.3C	eIF3C.b	LF	EIF3C; EUKARYOTIC TRANSLATION INITIATION FACTOR 3C	member of eIF3c - eukaryotic initiation factor 3c	86.667	0.98889	0.99333	0
	BraA09g048770.3C	eIF3C.c	LF	EIF3C; EUKARYOTIC TRANSLATION INITIATION FACTOR 3C	member of eIF3c - eukaryotic initiation factor 3c	66.592	0.84804	0.99553	0
AT3G57290	BraA04g003350.3C	eIF3E.a	MF1	ATEIF3E-1; ATINT6; EIF3E; EUKARYOTIC TRANSLATION INITIATION FACTOR 3E; INT-6; INT6; TIF3E1	Encodes a protein that is found in not only the eif3 complex but also in association with subunits of the COP9 signalosome. eIF3e appears to be subjected to proteasome-dependent degradation that requires the PCI domain of eIF3e. The level of eIF3e present in cells appears to affect the rate of translation.	94.118	0.99774	0.99774	0
	BraA08g012040.3C	eIF3E.b	LF	ATEIF3E-1; ATINT6; EIF3E; EUKARYOTIC TRANSLATION INITIATION FACTOR 3E; INT-6; INT6; TIF3E1	Encodes a protein that is found in not only the eif3 complex but also in association with subunits of the COP9 signalosome. eIF3e appears to be subjected to proteasome-dependent degradation that requires the PCI domain of eIF3e. The level of eIF3e present in cells appears to affect the rate of translation.	80.741	0.88889	0.99259	3.61e-70
	BraA09g047930.3C	eIF3E.c	LF	ATEIF3E-1; ATINT6; EIF3E; EUKARYOTIC TRANSLATION INITIATION FACTOR 3E; INT-6; INT6; TIF3E1	Encodes a protein that is found in not only the eif3 complex but also in association with subunits of the COP9 signalosome. eIF3e appears to be subjected to proteasome-dependent degradation that requires the PCI domain of eIF3e. The level of eIF3e present in cells appears to affect the rate of translation.	94.118	0.99774	0.99774	0
AT2G39990	BraA03g021160.3C	eIF3F.a	MF2	ARABIDOPSIS THALIANA EUKARYOTIC TRANSLATION INITIATION FACTOR 3 SUBUNIT F; ATEIF3F; EIF2; EIF3F; EUKARYOTIC TRANSLATION INITIATION FACTOR 2; EUKARYOTIC TRANSLATION INITIATION FACTOR 3 SUBUNIT F	translation initiation factor eIF2 p47 subunit homolog	91.837	0.9966	0.9966	0
	BraA05g006090.3C	eIF3F.b	LF	ARABIDOPSIS THALIANA EUKARYOTIC TRANSLATION INITIATION FACTOR 3 SUBUNIT F; ATEIF3F; EIF2; EIF3F; EUKARYOTIC TRANSLATION INITIATION FACTOR 2; EUKARYOTIC TRANSLATION INITIATION FACTOR 3 SUBUNIT F	translation initiation factor eIF2 p47 subunit homolog	85.397	0.99683	0.93016	0
AT3G11400	BraA01g039680.3C	eIF3G1.a	MF1	ATEIF3G1; EIF3G1; EUKARYOTIC TRANSLATION INITIATION FACTOR 3G1	One of the 2 genes that code for the G subunit of eukaryotic initiation factor 3 (EIF3). The mRNA is cell-to-cell mobile.	83.951	0.91358	0.99074	0
	BraA03g034780.3C	eIF3G1.b	MF2	ATEIF3G1; EIF3G1; EUKARYOTIC TRANSLATION INITIATION FACTOR 3G1	One of the 2 genes that code for the G subunit of eukaryotic initiation factor 3 (EIF3). The mRNA is cell-to-cell mobile.	84.472	0.91304	0.99689	0
	BraA05g035530.3C	eIF3G1.c	LF	ATEIF3G1; EIF3G1; EUKARYOTIC TRANSLATION INITIATION FACTOR 3G1	One of the 2 genes that code for the G subunit of eukaryotic initiation factor 3 (EIF3). The mRNA is cell-to-cell mobile.	81.931	0.90654	0.99688	0
AT5G06000	BraA10g028780.3C	eIF3G2	LF	ARABIDOPSIS THALIANA EUKARYOTIC TRANSLATION INITIATION FACTOR 3G2; ATEIF3G2; EIF3G2; EUKARYOTIC TRANSLATION INITIATION FACTOR 3G2	One of the 2 genes that code for the G subunit of eukaryotic initiation factor 3 (EIF3).
AT4G33250	BraA01g004720.3C	eIF3K	LF	ATTIF3K1; EIF3K; EUKARYOTIC TRANSLATION INITIATION FACTOR 3K; TIF3K1	Encodes initiation factor 3k (EIF3k).	91.266	0.99563	0.9869	1.02e-154
AT3G13920	BraA04g020310.3C	eIF4A1	MF1	EIF4A1; EUKARYOTIC TRANSLATION INITIATION FACTOR 4A1; RH4; TIF4A1	eukaryotic translation initiation factor 4A-1	79.13	0.89565	0.9913	3.69e-52
AT1G54270	BraA01g037700.3C	eIF4A2.a	MF1	EIF4A-2	member of eIF4A - eukaryotic initiation factor 4A	96.126	0.99758	0.99758	0
	BraA03g015000.3C	eIF4A2.b	MF1	EIF4A-2	member of eIF4A - eukaryotic initiation factor 4A	91.546	0.99034	0.99517	0
	BraA03g036200.3C	eIF4A2.c	MF2	EIF4A-2	member of eIF4A - eukaryotic initiation factor 4A	96.126	0.99758	0.99758	0
	BraA05g016480.3C	eIF4A2.d	MF2	EIF4A-2	member of eIF4A - eukaryotic initiation factor 4A	97.579	0.99758	0.99758	0
	BraA05g033110.3C	eIF4A2.e	LF	EIF4A-2	member of eIF4A - eukaryotic initiation factor 4A	96.368	0.99758	0.99758	0
	BraA06g000760.3C	eIF4A2.f	LF	EIF4A-2	member of eIF4A - eukaryotic initiation factor 4A	93.22	0.99758	0.99758	0
	BraA08g001040.3C	eIF4A2.g	MF1	EIF4A-2	member of eIF4A - eukaryotic initiation factor 4A	98.276	0.99138	0.99138	2.62e-77
	BraA08g001050.3C	eIF4A2.h	MF1	EIF4A-2	member of eIF4A - eukaryotic initiation factor 4A	97.337	0.99758	0.99758	0
AT3G19760	BraA01g033450.3C	eIF4A-III.a	MF1	EIF4A-III; EUKARYOTIC INITIATION FACTOR 4A-III; RH2	Encodes an RNA helicase that may be a component of the Exon Junction Complex. Subcellular localization is modulated by stress. Under normal conditions it is localized to the nuceloplasm but under hyopoxic conditions it localizes to the nucleolus and splicing speckles.	96.577	0.99756	0.99756	0
	BraA03g039040.3C	eIF4A-III.b	MF2	EIF4A-III; EUKARYOTIC INITIATION FACTOR 4A-III; RH2	Encodes an RNA helicase that may be a component of the Exon Junction Complex. Subcellular localization is modulated by stress. Under normal conditions it is localized to the nuceloplasm but under hyopoxic conditions it localizes to the nucleolus and splicing speckles.	96.333	0.99756	0.99756	0
	BraA05g027570.3C	eIF4A-III.c	LF	EIF4A-III; EUKARYOTIC INITIATION FACTOR 4A-III; RH2	Encodes an RNA helicase that may be a component of the Exon Junction Complex. Subcellular localization is modulated by stress. Under normal conditions it is localized to the nuceloplasm but under hyopoxic conditions it localizes to the nucleolus and splicing speckles.	91.244	0.9977	0.94009	0
AT3G26400	BraA06g038360.3C	eIF4B1.a	LF	EIF4B1; EUKARYOTIC TRANSLATION INITIATION FACTOR 4B1	member of eIF4B - eukaryotic initiation factor 4B The mRNA is cell-to-cell mobile.	80.289	0.98373	0.96203	0
	BraA09g014070.3C	eIF4B1.b	MF1	EIF4B1; EUKARYOTIC TRANSLATION INITIATION FACTOR 4B1	member of eIF4B - eukaryotic initiation factor 4B The mRNA is cell-to-cell mobile.	65.574	0.7541	0.98361	4.03e-15
	BraA09g014080.3C	eIF4B1.c	MF1	EIF4B1; EUKARYOTIC TRANSLATION INITIATION FACTOR 4B1	member of eIF4B - eukaryotic initiation factor 4B The mRNA is cell-to-cell mobile.	65.574	0.7541	0.98361	4.03e-15
AT1G13020	BraA08g030660.3C	eIF4B2.a	MF1	EIF4B2; EUKARYOTIC INITIATION FACTOR 4B2	Encodes eIF4B2, eukaryotic initiation factor 4B2.	74.558	0.94523	0.95936	0
	BraA09g060450.3C	eIF4B2.b	MF2	EIF4B2; EUKARYOTIC INITIATION FACTOR 4B2	Encodes eIF4B2, eukaryotic initiation factor 4B2.	67.851	0.83481	0.97513	0
AT4G18040	BraA01g009620.3C	eIF4E.a	LF	ARABIDOPSIS THALIANA EUKARYOTIC TRANSLATION INITATION FACTOR 4E1; AT.EIF4E1; CUCUMOVIRUS MULTIPLICATION 1; CUM1; EIF4E; EIF4E1; EUKARYOTIC TRANSLATION INITIATION FACTOR 4E; EUKARYOTIC TRANSLATION INITIATION FACTOR 4E1	eIF4E protein. The cum1 mutation affects the local spreading of CMV within the inoculated leaf, delaying accumulation of cucumber mosaic virus coat protein.	82.278	0.96203	0.99156	1.07e-135
	BraA03g048010.3C	eIF4E.b	MF1	ARABIDOPSIS THALIANA EUKARYOTIC TRANSLATION INITATION FACTOR 4E1; AT.EIF4E1; CUCUMOVIRUS MULTIPLICATION 1; CUM1; EIF4E; EIF4E1; EUKARYOTIC TRANSLATION INITIATION FACTOR 4E; EUKARYOTIC TRANSLATION INITIATION FACTOR 4E1	eIF4E protein. The cum1 mutation affects the local spreading of CMV within the inoculated leaf, delaying accumulation of cucumber mosaic virus coat protein.	93.182	0.99242	0.99242	1.58e-89
	BraA08g012700.3C	eIF4E.c	MF2	ARABIDOPSIS THALIANA EUKARYOTIC TRANSLATION INITATION FACTOR 4E1; AT.EIF4E1; CUCUMOVIRUS MULTIPLICATION 1; CUM1; EIF4E; EIF4E1; EUKARYOTIC TRANSLATION INITIATION FACTOR 4E; EUKARYOTIC TRANSLATION INITIATION FACTOR 4E1	eIF4E protein. The cum1 mutation affects the local spreading of CMV within the inoculated leaf, delaying accumulation of cucumber mosaic virus coat protein.	87.764	0.98734	0.99156	3.75e-139
AT1G29550	BraA07g011130.3C	eIF4E.d	MF2	EIF4E1B	Eukaryotic initiation factor 4E protein;(source:Araport11)	74.39	0.99187	0.97561	5.22e-130
	BraA09g035370.3C	eIF4E.e	LF	EIF4E1B	Eukaryotic initiation factor 4E protein;(source:Araport11)	73.6	0.992	0.96	2.12e-133
AT3G60240	BraA04g001980.3C	eIF4G	MF1	CUCUMOVIRUS MULTIPLICATION 2; CUM2; EIF4G; EUKARYOTIC TRANSLATION INITIATION FACTOR 4G	protein synthesis initiation factor 4G (EIF4G). A mutation in this gene (cum2-1) results in decreased accumulation of CMV coat protein in upper, uninoculated leaves. Likely affects cell-to-cell movement of the virus, also affects TCV multiplication.	72.459	0.9347	0.98069	0
AT4G33250	BraA08g016690.3C	eIF4K	MF2	ATTIF3K1; EIF3K; EUKARYOTIC TRANSLATION INITIATION FACTOR 3K; TIF3K1	Encodes initiation factor 3k (EIF3k).	91.739	0.99565	0.98261	4.17e-156
AT1G76810	BraA02g023700.3C	eIF5B.a	MF1	EIF5B1	eukaryotic translation initiation factor 2 (eIF-2) family protein;(source:Araport11)	78.733	0.9638	0.97587	0
	BraA02g037960.3C	eIF5B.b	LF	EIF5B1	eukaryotic translation initiation factor 2 (eIF-2) family protein;(source:Araport11)	89.764	0.99213	0.99213	2.49e-71
	BraA03g056540.3C	eIF5B.c	MF1	EIF5B1	eukaryotic translation initiation factor 2 (eIF-2) family protein;(source:Araport11)	91.339	0.99213	0.99213	7.79e-73
AT3G55620	BraA03g005830.3C	eIF6A.a	MF1	EIF6A; EMB1624; EMBRYO DEFECTIVE 1624; EUKARYOTIC INITIATION FACOR 6A	Translation initiation factor IF6;(source:Araport11)	84.141	0.99559	0.99559	4.36e-139
	BraA04g004430.3C	eIF6A.b	MF1	EIF6A; EMB1624; EMBRYO DEFECTIVE 1624; EUKARYOTIC INITIATION FACOR 6A	Translation initiation factor IF6;(source:Araport11)	95.935	0.99593	0.99593	1.47e-173
	BraA09g046440.3C	eIF6A.c	LF	EIF6A; EMB1624; EMBRYO DEFECTIVE 1624; EUKARYOTIC INITIATION FACOR 6A	Translation initiation factor IF6;(source:Araport11)	96.341	0.99593	0.99593	4.12e-178
