# Supplementary material for: Genome-Wide Identification and Expression Analysis of eIF Family Genes from Brassica rapa in Response to TuMV Resistance
Source: Plants (Basel). 2022 Aug 30;11(17):2248. doi: 10.3390/plants11172248 (PMC9460045; doi:10.3390/plants11172248)
Supplement: Supplementary file 1 [file plants-11-02248-s001.zip › Supplementary Table S2.xlsx]

## Sheet: Sheet1
gene name	primer name	primer sequence
actin	actin_F	GGAGCTGAGAGATTCCGTTG
	actin_R	GAACCACCACTGAGGACGAT
eIF(iso)4E.a	11_F	CCGGCAACAGAGACGACGGAGAAGC
	11_R	CCCAGAAGTCTTGGACGGTGTCGAAC
eIF(iso)4E.b	12_F	CCGATAGAGTCGACAACGGAGAAG
	12_R	CCCCAGAAATCTTCGACAGTGTCG
eIF(iso)4E.c	13_F	CGGAGGTAACGGCGATAGAATCGA
	13_R	GTCTTCGACGGTATCGAAGGTACA
eIF(iso)4G1	14_F	GTTGGAATCGATCTCCCCAAGGCAC
	14_R	GCGCACAGCTGCATCAATCACCGC
eIF(iso)4G2.a	15_F	CCTTGGGAGTTTGGTTATGGCCAG
	15_R	CGCCTCGACATCAGCTGCATGCGT
eIF(iso)4G2.b	16_F	CAGCAGGAAGACCAAGTCGCTTTTG
	16_R	CGCACGGTGGGTTTTTCTCCAATC
eIF(iso)4G2.c	17_F	GGATGAGGCATTGCAATGCGTAGAG
	17_R	GTAGTTAGAACCTTCTTGGAGACC
eIF4A2.a	18_F	CTACCTTCACCGTATCGGAAGAAG
	18_R	GCAGATCAGCAACGTTGGAAGGAAG
eIF4A2.b	19_F	GCGAATTACCTTCACCGTATCGGA
	19_R	GCAGATCAGCTAGGTTTGATGGAAG
eIF4A2.c	21_F	CGATTTGCCGACTCAGCCGGAGAAT
	21_R	GAAGGCAGCTCCTCAACAACAACA
eIF4A2.d	22_F	GTCTGGTTCCTCCCGTGTCCTCATC
	22_R	GGCCACACCTTTCCTCCCGAACCTTC
eIF4A2.e	23_F	CTGAGAACTACCTTCACCGTATTG
	23_R	CAGCAGATCAGCAACGTTCGAAGGC
eIF4A2.f	24_F	GCCTGAGAACTACCTTCACCGTATAG
	24_R	CAGGTCATCGACTTTTGATGGAAG
eIF4A2.g	25_F	CCAGAACACTAGAGACATTATCATG
	25_R	CCTCCCAAACCTCCCACTCCTACC
eIF4A2.h	26_F	GTCTTTGGTTATTAACTTTGATCTG
	26_R	CGGCTACGTTTGATGGAAGCTCCTC
eIF4E.a	27_F	GGCGGTAGAAGACACACTCAAGCC
	27_R	CCACGAATGCTCCAACGGATGCGA
eIF4E.b	28_F	ATGAGGGGTCCGAGCAAGTTAACC
	28_R	GTAAAGCCAAGACTTATCAGACTTC
eIF4E.c	29_F	GGCGGTAGAAGACACTTCCAAGCC
	29_R	GCGGAACGGCGGATTTGCTCGATTC
eIF4E.d	31_F	CTGAATTTCAGAACGAGAGGGGAT
	31_R	GCGAGGTTTAGCAGTGCGATCAAG
eIF4E.e	32_F	CAGAACGAGAGGGGATAAGATCTC
	32_R	CAGTATAGCGAGGTCTAGCATTAC
