# Supplementary material for: Genome-Wide Identification and Expression Analysis of eIF Family Genes from Brassica rapa in Response to TuMV Resistance
Source: Plants (Basel). 2022 Aug 30;11(17):2248. doi: 10.3390/plants11172248 (PMC9460045; doi:10.3390/plants11172248)
Supplement: Supplementary file 1 [file plants-11-02248-s001.zip › Supplementary Table S3.xlsx]

## Sheet: Sheet1
BraA01g004720.3C	817	864	GATA-motif	837	7	+	Arabidopsis thaliana	part of a light responsive element
BraA01g004720.3C	553	599	TGA-element	573	6	+	Brassica oleracea	auxin-responsive element
BraA01g004720.3C	661	707	TGA-element	681	6	+	Brassica oleracea	auxin-responsive element
BraA01g004720.3C	1794	1840	TGA-element	1814	6	-	Brassica oleracea	auxin-responsive element
BraA01g004720.3C	1910	1956	TGA-element	1930	6	-	Brassica oleracea	auxin-responsive element
BraA01g004720.3C	557	602	ABRE	577	5	+	Arabidopsis thaliana	cis-acting element involved in the abscisic acid responsiveness
BraA01g004720.3C	574	619	ABRE	594	5	-	Arabidopsis thaliana	cis-acting element involved in the abscisic acid responsiveness
BraA01g004720.3C	1687	1732	ABRE	1707	5	+	Arabidopsis thaliana	cis-acting element involved in the abscisic acid responsiveness
BraA01g004720.3C	278	324	MBS	298	6	+	Arabidopsis thaliana	MYB binding site involved in drought-inducibility
BraA01g004720.3C	866	912	MBS	886	6	-	Arabidopsis thaliana	MYB binding site involved in drought-inducibility
BraA01g004720.3C	1894	1940	MBS	1914	6	-	Arabidopsis thaliana	MYB binding site involved in drought-inducibility
BraA01g004720.3C	1857	1903	GT1-motif	1877	6	-	Arabidopsis thaliana	light responsive element
BraA01g007040.3C	1068	1114	TCT-motif	1088	6	-	Arabidopsis thaliana	part of a light responsive element
BraA01g007040.3C	1806	1853	TCCC-motif	1826	7	+	Spinacia oleracea	part of a light responsive element
BraA01g007040.3C	505	551	MBS	525	6	-	Arabidopsis thaliana	MYB binding site involved in drought-inducibility
BraA01g007040.3C	575	624	ABRE	595	9	-	Hordeum vulgare	cis-acting element involved in the abscisic acid responsiveness
BraA01g007040.3C	577	622	ABRE	597	5	-	Arabidopsis thaliana	cis-acting element involved in the abscisic acid responsiveness
BraA01g007040.3C	683	730	ABRE	703	7	+	Arabidopsis thaliana	cis-acting element involved in the abscisic acid responsiveness
BraA01g007040.3C	886	931	ABRE	906	5	+	Arabidopsis thaliana	cis-acting element involved in the abscisic acid responsiveness
BraA01g007040.3C	1660	1707	ABRE	1680	7	-	Arabidopsis thaliana	cis-acting element involved in the abscisic acid responsiveness
BraA01g007140.3C	571	617	TCT-motif	591	6	-	Arabidopsis thaliana	part of a light responsive element
BraA01g007140.3C	1056	1102	TCT-motif	1076	6	-	Arabidopsis thaliana	part of a light responsive element
BraA01g007140.3C	1806	1853	TCCC-motif	1826	7	+	Spinacia oleracea	part of a light responsive element
BraA01g007140.3C	596	645	ABRE	616	9	-	Hordeum vulgare	cis-acting element involved in the abscisic acid responsiveness
BraA01g007140.3C	598	643	ABRE	618	5	-	Arabidopsis thaliana	cis-acting element involved in the abscisic acid responsiveness
BraA01g007140.3C	671	718	ABRE	691	7	+	Arabidopsis thaliana	cis-acting element involved in the abscisic acid responsiveness
BraA01g007140.3C	874	919	ABRE	894	5	+	Arabidopsis thaliana	cis-acting element involved in the abscisic acid responsiveness
BraA01g007140.3C	1660	1707	ABRE	1680	7	-	Arabidopsis thaliana	cis-acting element involved in the abscisic acid responsiveness
BraA01g007140.3C	526	572	MBS	546	6	-	Arabidopsis thaliana	MYB binding site involved in drought-inducibility
BraA01g009620.3C	579	625	TCT-motif	599	6	+	Arabidopsis thaliana	part of a light responsive element
BraA01g009620.3C	651	697	TCT-motif	671	6	-	Arabidopsis thaliana	part of a light responsive element
BraA01g009620.3C	993	1039	TCT-motif	1013	6	+	Arabidopsis thaliana	part of a light responsive element
BraA01g009620.3C	1563	1609	TCT-motif	1583	6	-	Arabidopsis thaliana	part of a light responsive element
BraA01g009620.3C	1904	1950	TGA-element	1924	6	+	Brassica oleracea	auxin-responsive element
BraA01g009620.3C	951	998	ABRE	971	7	-	Arabidopsis thaliana	cis-acting element involved in the abscisic acid responsiveness
BraA01g009620.3C	1605	1650	ABRE	1625	5	+	Arabidopsis thaliana	cis-acting element involved in the abscisic acid responsiveness
BraA01g009620.3C	15	61	MBS	35	6	+	Arabidopsis thaliana	MYB binding site involved in drought-inducibility
BraA01g009620.3C	1454	1500	MBS	1474	6	-	Arabidopsis thaliana	MYB binding site involved in drought-inducibility
BraA01g009620.3C	391	439	GA-motif	411	8	-	Arabidopsis thaliana	part of a light responsive element
BraA01g009620.3C	403	451	GA-motif	423	8	+	Arabidopsis thaliana	part of a light responsive element
BraA01g033450.3C	432	479	GARE-motif	452	7	-	Brassica oleracea	gibberellin-responsive element
BraA01g033450.3C	1587	1634	GARE-motif	1607	7	-	Brassica oleracea	gibberellin-responsive element
BraA01g033450.3C	1692	1739	GATA-motif	1712	7	+	Pisum sativum	part of a light responsive element
BraA01g033450.3C	1796	1842	TGA-element	1816	6	-	Brassica oleracea	auxin-responsive element
BraA01g037700.3C	411	460	ABRE	431	9	-	Triticum aestivum	cis-acting element involved in the abscisic acid responsiveness
BraA01g037700.3C	413	458	ABRE	433	5	-	Arabidopsis thaliana	cis-acting element involved in the abscisic acid responsiveness
BraA01g037700.3C	192	238	GT1-motif	212	6	+	Arabidopsis thaliana	light responsive element
BraA01g037700.3C	1584	1630	MBS	1604	6	-	Arabidopsis thaliana	MYB binding site involved in drought-inducibility
BraA01g037700.3C	448	494	TCT-motif	468	6	+	Arabidopsis thaliana	part of a light responsive element
BraA01g037700.3C	1058	1104	TCT-motif	1078	6	-	Arabidopsis thaliana	part of a light responsive element
BraA01g037700.3C	686	733	GATA-motif	706	7	-	Pisum sativum	part of a light responsive element
BraA01g037700.3C	1220	1267	P-box	1240	7	-	Oryza sativa	gibberellin-responsive element
BraA01g039680.3C	350	397	GATA-motif	370	7	+	Arabidopsis thaliana	part of a light responsive element
BraA01g039680.3C	834	880	TCT-motif	854	6	-	Arabidopsis thaliana	part of a light responsive element
BraA01g039680.3C	1173	1219	GT1-motif	1193	6	-	Arabidopsis thaliana	light responsive element
BraA01g039680.3C	1414	1459	ABRE	1434	5	-	Arabidopsis thaliana	cis-acting element involved in the abscisic acid responsiveness
BraA01g039680.3C	1804	1850	ABRE	1824	6	-	Arabidopsis thaliana	cis-acting element involved in the abscisic acid responsiveness
BraA01g039680.3C	1805	1850	ABRE	1825	5	+	Arabidopsis thaliana	cis-acting element involved in the abscisic acid responsiveness
BraA01g039680.3C	1816	1861	ABRE	1836	5	+	Arabidopsis thaliana	cis-acting element involved in the abscisic acid responsiveness
BraA02g009210.3C	1216	1263	GT1-motif	1236	7	-	Avena sativa	light responsive element
BraA02g009210.3C	1217	1263	GT1-motif	1237	6	-	Arabidopsis thaliana	light responsive element
BraA02g009210.3C	66	112	TCT-motif	86	6	+	Arabidopsis thaliana	part of a light responsive element
BraA02g009210.3C	856	902	TCT-motif	876	6	-	Arabidopsis thaliana	part of a light responsive element
BraA02g009210.3C	881	927	TCT-motif	901	6	-	Arabidopsis thaliana	part of a light responsive element
BraA02g009210.3C	168	215	TCCC-motif	188	7	-	Spinacia oleracea	part of a light responsive element
BraA02g009210.3C	874	921	GATA-motif	894	7	+	Arabidopsis thaliana	part of a light responsive element
BraA02g011990.3C	27	74	P-box	47	7	-	Oryza sativa	gibberellin-responsive element
BraA02g011990.3C	1075	1125	AT-rich element	1095	10	-	Glycine max	binding site of AT-rich DNA binding protein (ATBP-1)
BraA02g011990.3C	1428	1474	MBS	1448	6	-	Arabidopsis thaliana	MYB binding site involved in drought-inducibility
BraA02g016220.3C	1880	1926	TGA-element	1900	6	-	Brassica oleracea	auxin-responsive element
BraA02g016220.3C	582	629	P-box	602	7	+	Oryza sativa	gibberellin-responsive element
BraA02g016220.3C	1057	1106	I-box	1077	9	-	Zea mays	part of a light responsive element
BraA02g016220.3C	818	865	GT1-motif	838	7	+	Avena sativa	light responsive element
BraA02g016220.3C	494	540	MBS	514	6	+	Arabidopsis thaliana	MYB binding site involved in drought-inducibility
BraA02g016220.3C	1585	1633	GA-motif	1605	8	+	Arabidopsis thaliana	part of a light responsive element
BraA02g016220.3C	84	129	ABRE	104	5	-	Arabidopsis thaliana	cis-acting element involved in the abscisic acid responsiveness
BraA02g023700.3C	346	391	ABRE	366	5	+	Arabidopsis thaliana	cis-acting element involved in the abscisic acid responsiveness
BraA02g023700.3C	1838	1883	ABRE	1858	5	-	Arabidopsis thaliana	cis-acting element involved in the abscisic acid responsiveness
BraA02g023700.3C	458	504	TCT-motif	478	6	+	Arabidopsis thaliana	part of a light responsive element
BraA02g028410.3C	1518	1565	GARE-motif	1538	7	+	Brassica oleracea	gibberellin-responsive element
BraA02g028410.3C	621	668	TCCC-motif	641	7	+	Spinacia oleracea	part of a light responsive element
BraA02g028410.3C	698	744	TCT-motif	718	6	+	Arabidopsis thaliana	part of a light responsive element
BraA02g028410.3C	731	777	TCT-motif	751	6	+	Arabidopsis thaliana	part of a light responsive element
BraA02g028410.3C	139	184	ABRE	159	5	-	Arabidopsis thaliana	cis-acting element involved in the abscisic acid responsiveness
BraA02g028410.3C	735	780	ABRE	755	5	+	Arabidopsis thaliana	cis-acting element involved in the abscisic acid responsiveness
BraA02g028410.3C	376	424	GA-motif	396	8	-	Arabidopsis thaliana	part of a light responsive element
BraA02g028420.3C	263	309	MBS	283	6	-	Arabidopsis thaliana	MYB binding site involved in drought-inducibility
BraA02g028420.3C	146	193	GT1-motif	166	7	+	Avena sativa	light responsive element
BraA02g028420.3C	1127	1176	I-box	1147	9	+	Zea mays	part of a light responsive element
BraA02g028420.3C	415	461	TCT-motif	435	6	+	Arabidopsis thaliana	part of a light responsive element
BraA02g028420.3C	571	617	TCT-motif	591	6	-	Arabidopsis thaliana	part of a light responsive element
BraA02g028420.3C	938	985	TCCC-motif	958	7	-	Spinacia oleracea	part of a light responsive element
BraA02g028420.3C	305	352	GARE-motif	325	7	+	Brassica oleracea	gibberellin-responsive element
BraA02g028420.3C	390	437	GARE-motif	410	7	+	Brassica oleracea	gibberellin-responsive element
BraA02g028420.3C	1047	1094	GARE-motif	1067	7	-	Brassica oleracea	gibberellin-responsive element
BraA02g028420.3C	1788	1837	GATA-motif	1808	9	+	Solanum tuberosum	part of a light responsive element
BraA02g037960.3C	722	771	GATA-motif	742	9	+	Solanum tuberosum	part of a light responsive element
BraA02g037960.3C	1164	1211	GATA-motif	1184	7	+	Arabidopsis thaliana	part of a light responsive element
BraA02g037960.3C	1046	1092	TCT-motif	1066	6	-	Arabidopsis thaliana	part of a light responsive element
BraA02g037960.3C	250	299	I-box	270	9	+	Zea mays	part of a light responsive element
BraA02g037960.3C	695	741	GT1-motif	715	6	+	Arabidopsis thaliana	light responsive element
BraA02g037960.3C	756	802	GT1-motif	776	6	+	Arabidopsis thaliana	light responsive element
BraA02g037960.3C	1058	1104	GT1-motif	1078	6	+	Arabidopsis thaliana	light responsive element
BraA02g037960.3C	1805	1851	GT1-motif	1825	6	-	Arabidopsis thaliana	light responsive element
BraA02g037960.3C	1407	1455	ABRE	1427	8	-	Oryza sativa	cis-acting element involved in the abscisic acid responsiveness
BraA02g037960.3C	1409	1454	ABRE	1429	5	-	Arabidopsis thaliana	cis-acting element involved in the abscisic acid responsiveness
BraA02g037960.3C	1433	1482	ABRE	1453	9	-	Triticum aestivum	cis-acting element involved in the abscisic acid responsiveness
BraA02g037960.3C	1435	1481	ABRE	1455	6	-	Arabidopsis thaliana	cis-acting element involved in the abscisic acid responsiveness
BraA02g037960.3C	1436	1481	ABRE	1456	5	+	Arabidopsis thaliana	cis-acting element involved in the abscisic acid responsiveness
BraA03g005830.3C	1056	1102	GT1-motif	1076	6	-	Arabidopsis thaliana	light responsive element
BraA03g005830.3C	896	944	GA-motif	916	8	-	Arabidopsis thaliana	part of a light responsive element
BraA03g005830.3C	240	285	ABRE	260	5	-	Arabidopsis thaliana	cis-acting element involved in the abscisic acid responsiveness
BraA03g005830.3C	288	337	GATA-motif	308	9	-	Solanum tuberosum	part of a light responsive element
BraA03g005830.3C	741	787	TCT-motif	761	6	+	Arabidopsis thaliana	part of a light responsive element
BraA03g015000.3C	1484	1530	GT1-motif	1504	6	-	Arabidopsis thaliana	light responsive element
BraA03g015000.3C	193	238	ABRE	213	5	-	Arabidopsis thaliana	cis-acting element involved in the abscisic acid responsiveness
BraA03g015000.3C	274	320	TCT-motif	294	6	-	Arabidopsis thaliana	part of a light responsive element
BraA03g015000.3C	753	799	TCT-motif	773	6	-	Arabidopsis thaliana	part of a light responsive element
BraA03g015000.3C	955	1001	TCT-motif	975	6	-	Arabidopsis thaliana	part of a light responsive element
BraA03g015000.3C	1159	1205	TCT-motif	1179	6	-	Arabidopsis thaliana	part of a light responsive element
BraA03g021160.3C	1641	1687	TCT-motif	1661	6	-	Arabidopsis thaliana	part of a light responsive element
BraA03g021160.3C	1716	1762	TCT-motif	1736	6	-	Arabidopsis thaliana	part of a light responsive element
BraA03g021160.3C	623	670	TCCC-motif	643	7	-	Spinacia oleracea	part of a light responsive element
BraA03g021160.3C	834	881	TCCC-motif	854	7	-	Spinacia oleracea	part of a light responsive element
BraA03g021160.3C	925	972	TCCC-motif	945	7	-	Spinacia oleracea	part of a light responsive element
BraA03g021160.3C	1272	1318	TGA-element	1292	6	+	Brassica oleracea	auxin-responsive element
BraA03g021160.3C	1710	1756	TGA-element	1730	6	-	Brassica oleracea	auxin-responsive element
BraA03g021160.3C	163	210	ABRE	183	7	-	Arabidopsis thaliana	cis-acting element involved in the abscisic acid responsiveness
BraA03g021160.3C	327	376	ABRE	347	9	+	Oryza sativa	cis-acting element involved in the abscisic acid responsiveness
BraA03g021160.3C	329	375	ABRE	349	6	+	Arabidopsis thaliana	cis-acting element involved in the abscisic acid responsiveness
BraA03g021160.3C	330	375	ABRE	350	5	+	Arabidopsis thaliana	cis-acting element involved in the abscisic acid responsiveness
BraA03g021160.3C	702	747	ABRE	722	5	-	Arabidopsis thaliana	cis-acting element involved in the abscisic acid responsiveness
BraA03g021160.3C	1008	1054	MBS	1028	6	-	Arabidopsis thaliana	MYB binding site involved in drought-inducibility
BraA03g021160.3C	836	885	I-box	856	9	+	Zea mays	part of a light responsive element
BraA03g027600.3C	1454	1501	GARE-motif	1474	7	+	Brassica oleracea	gibberellin-responsive element
BraA03g027600.3C	1753	1799	TGA-element	1773	6	+	Brassica oleracea	auxin-responsive element
BraA03g027600.3C	812	857	ABRE	832	5	+	Arabidopsis thaliana	cis-acting element involved in the abscisic acid responsiveness
BraA03g027600.3C	1642	1692	I-box	1662	10	+	Flaveria trinervia	part of a light responsive element
BraA03g027600.3C	297	343	GT1-motif	317	6	+	Arabidopsis thaliana	light responsive element
BraA03g029890.3C	757	803	MBS	777	6	+	Arabidopsis thaliana	MYB binding site involved in drought-inducibility
BraA03g029890.3C	495	540	ABRE	515	5	+	Arabidopsis thaliana	cis-acting element involved in the abscisic acid responsiveness
BraA03g029890.3C	350	396	TGA-element	370	6	+	Brassica oleracea	auxin-responsive element
BraA03g029890.3C	808	854	TCT-motif	828	6	-	Arabidopsis thaliana	part of a light responsive element
BraA03g029890.3C	1686	1732	TCT-motif	1706	6	+	Arabidopsis thaliana	part of a light responsive element
BraA03g034780.3C	1969	2015	TGA-element	1989	6	+	Brassica oleracea	auxin-responsive element
BraA03g034780.3C	1404	1453	GATA-motif	1424	9	-	Solanum tuberosum	part of a light responsive element
BraA03g034780.3C	73	119	GT1-motif	93	6	+	Arabidopsis thaliana	light responsive element
BraA03g034780.3C	320	366	MBS	340	6	+	Arabidopsis thaliana	MYB binding site involved in drought-inducibility
BraA03g034780.3C	143	190	ABRE	163	7	+	Arabidopsis thaliana	cis-acting element involved in the abscisic acid responsiveness
BraA03g034780.3C	203	248	ABRE	223	5	-	Arabidopsis thaliana	cis-acting element involved in the abscisic acid responsiveness
BraA03g034780.3C	230	279	ABRE	250	9	+	Hordeum vulgare	cis-acting element involved in the abscisic acid responsiveness
BraA03g034780.3C	232	278	ABRE	252	6	+	Arabidopsis thaliana	cis-acting element involved in the abscisic acid responsiveness
BraA03g034780.3C	233	278	ABRE	253	5	+	Arabidopsis thaliana	cis-acting element involved in the abscisic acid responsiveness
BraA03g034780.3C	1050	1097	ABRE	1070	7	+	Arabidopsis thaliana	cis-acting element involved in the abscisic acid responsiveness
BraA03g034780.3C	1836	1882	ABRE	1856	6	-	Arabidopsis thaliana	cis-acting element involved in the abscisic acid responsiveness
BraA03g034780.3C	1837	1882	ABRE	1857	5	+	Arabidopsis thaliana	cis-acting element involved in the abscisic acid responsiveness
BraA03g036200.3C	164	210	MBS	184	6	+	Arabidopsis thaliana	MYB binding site involved in drought-inducibility
BraA03g036200.3C	1488	1538	I-box	1508	10	-	Gossypium hirsutum	part of a light responsive element
BraA03g036200.3C	1124	1169	ABRE	1144	5	+	Arabidopsis thaliana	cis-acting element involved in the abscisic acid responsiveness
BraA03g036200.3C	1330	1379	ABRE	1350	9	-	Triticum aestivum	cis-acting element involved in the abscisic acid responsiveness
BraA03g036200.3C	1332	1377	ABRE	1352	5	-	Arabidopsis thaliana	cis-acting element involved in the abscisic acid responsiveness
BraA03g036200.3C	1488	1538	GATA-motif	1508	10	-	Arabidopsis thaliana	part of a light responsive element
BraA03g036200.3C	-4	42	TCT-motif	16	6	+	Arabidopsis thaliana	part of a light responsive element
BraA03g036200.3C	695	742	GARE-motif	715	7	+	Brassica oleracea	gibberellin-responsive element
BraA03g039040.3C	1557	1604	GARE-motif	1577	7	-	Brassica oleracea	gibberellin-responsive element
BraA03g039040.3C	1143	1189	TCT-motif	1163	6	-	Arabidopsis thaliana	part of a light responsive element
BraA03g039040.3C	1938	1984	TGA-element	1958	6	+	Brassica oleracea	auxin-responsive element
BraA03g039040.3C	357	404	P-box	377	7	+	Oryza sativa	gibberellin-responsive element
BraA03g039040.3C	796	841	ABRE	816	5	+	Arabidopsis thaliana	cis-acting element involved in the abscisic acid responsiveness
BraA03g039040.3C	1519	1565	ABRE	1539	6	-	Arabidopsis thaliana	cis-acting element involved in the abscisic acid responsiveness
BraA03g039040.3C	1520	1565	ABRE	1540	5	+	Arabidopsis thaliana	cis-acting element involved in the abscisic acid responsiveness
BraA03g039040.3C	1618	1663	ABRE	1638	5	-	Arabidopsis thaliana	cis-acting element involved in the abscisic acid responsiveness
BraA03g039040.3C	1626	1671	ABRE	1646	5	-	Arabidopsis thaliana	cis-acting element involved in the abscisic acid responsiveness
BraA03g039040.3C	994	1044	I-box	1014	10	-	Gossypium hirsutum	part of a light responsive element
BraA03g048010.3C	1872	1919	P-box	1892	7	+	Oryza sativa	gibberellin-responsive element
BraA03g048010.3C	172	222	GATA-motif	192	10	+	Arabidopsis thaliana	part of a light responsive element
BraA03g048010.3C	1775	1821	TGA-element	1795	6	+	Brassica oleracea	auxin-responsive element
BraA03g048010.3C	1067	1117	AT-rich element	1087	10	-	Glycine max	binding site of AT-rich DNA binding protein (ATBP-1)
BraA03g048010.3C	448	494	TCT-motif	468	6	+	Arabidopsis thaliana	part of a light responsive element
BraA03g048010.3C	1258	1304	TCT-motif	1278	6	-	Arabidopsis thaliana	part of a light responsive element
BraA03g048010.3C	1654	1700	TCT-motif	1674	6	+	Arabidopsis thaliana	part of a light responsive element
BraA03g048010.3C	617	665	GA-motif	637	8	-	Arabidopsis thaliana	part of a light responsive element
BraA03g048010.3C	317	366	I-box	337	9	-	Solanum tuberosum	part of a light responsive element
BraA03g048010.3C	50	95	ABRE	70	5	-	Arabidopsis thaliana	cis-acting element involved in the abscisic acid responsiveness
BraA03g048010.3C	1233	1278	ABRE	1253	5	+	Arabidopsis thaliana	cis-acting element involved in the abscisic acid responsiveness
BraA03g048010.3C	1543	1593	ABRE	1563	10	-	Hordeum vulgare	cis-acting element involved in the abscisic acid responsiveness
BraA03g048010.3C	1545	1590	ABRE	1565	5	-	Arabidopsis thaliana	cis-acting element involved in the abscisic acid responsiveness
BraA03g048010.3C	1916	1965	ABRE	1936	9	-	Triticum aestivum	cis-acting element involved in the abscisic acid responsiveness
BraA03g048010.3C	1918	1964	ABRE	1938	6	-	Arabidopsis thaliana	cis-acting element involved in the abscisic acid responsiveness
BraA03g048010.3C	1919	1964	ABRE	1939	5	+	Arabidopsis thaliana	cis-acting element involved in the abscisic acid responsiveness
BraA03g050990.3C	1958	2004	GT1-motif	1978	6	+	Arabidopsis thaliana	light responsive element
BraA03g050990.3C	135	181	MBS	155	6	-	Arabidopsis thaliana	MYB binding site involved in drought-inducibility
BraA03g050990.3C	1669	1715	MBS	1689	6	+	Arabidopsis thaliana	MYB binding site involved in drought-inducibility
BraA03g050990.3C	1867	1913	MBS	1887	6	-	Arabidopsis thaliana	MYB binding site involved in drought-inducibility
BraA03g050990.3C	813	860	ABRE	833	7	+	Arabidopsis thaliana	cis-acting element involved in the abscisic acid responsiveness
BraA03g050990.3C	1117	1166	GATA-motif	1137	9	-	Solanum tuberosum	part of a light responsive element
BraA03g050990.3C	1761	1811	GATA-motif	1781	10	-	Arabidopsis thaliana	part of a light responsive element
BraA03g050990.3C	568	615	GARE-motif	588	7	+	Brassica oleracea	gibberellin-responsive element
BraA03g050990.3C	1478	1528	AT-rich element	1498	10	+	Glycine max	binding site of AT-rich DNA binding protein (ATBP-1)
BraA03g050990.3C	1931	1977	TCT-motif	1951	6	+	Arabidopsis thaliana	part of a light responsive element
BraA03g050990.3C	1945	1991	TCT-motif	1965	6	-	Arabidopsis thaliana	part of a light responsive element
BraA03g056080.3C	1365	1411	GT1-motif	1385	6	-	Arabidopsis thaliana	light responsive element
BraA03g056080.3C	148	195	GARE-motif	168	7	+	Brassica oleracea	gibberellin-responsive element
BraA03g056540.3C	1245	1295	GATA-motif	1265	10	+	Arabidopsis thaliana	part of a light responsive element
BraA03g056540.3C	1389	1436	P-box	1409	7	-	Oryza sativa	gibberellin-responsive element
BraA03g056540.3C	912	959	GARE-motif	932	7	+	Brassica oleracea	gibberellin-responsive element
BraA03g056540.3C	1482	1529	GARE-motif	1502	7	-	Brassica oleracea	gibberellin-responsive element
BraA03g056540.3C	580	630	AT-rich element	600	10	+	Glycine max	binding site of AT-rich DNA binding protein (ATBP-1)
BraA03g056540.3C	9	56	GT1-motif	29	7	-	Avena sativa	light responsive element
BraA03g056540.3C	10	56	GT1-motif	30	6	-	Arabidopsis thaliana	light responsive element
BraA03g056540.3C	328	374	GT1-motif	348	6	-	Arabidopsis thaliana	light responsive element
BraA03g056540.3C	1805	1851	GT1-motif	1825	6	-	Arabidopsis thaliana	light responsive element
BraA03g056930.3C	120	166	GT1-motif	140	6	+	Arabidopsis thaliana	light responsive element
BraA03g056930.3C	778	827	GT1-motif	798	9	-	Solanum tuberosum	light responsive element
BraA03g056930.3C	367	417	I-box	387	10	+	Helianthus annuus	part of a light responsive element
BraA03g056930.3C	283	333	AT-rich element	303	10	+	Glycine max	binding site of AT-rich DNA binding protein (ATBP-1)
BraA03g056930.3C	1555	1601	TCT-motif	1575	6	+	Arabidopsis thaliana	part of a light responsive element
BraA03g056930.3C	276	323	GATA-motif	296	7	+	Pisum sativum	part of a light responsive element
BraA03g056930.3C	573	620	GATA-motif	593	7	+	Arabidopsis thaliana	part of a light responsive element
BraA03g056930.3C	1797	1844	P-box	1817	7	-	Oryza sativa	gibberellin-responsive element
BraA04g001980.3C	532	582	AT-rich element	552	10	+	Glycine max	binding site of AT-rich DNA binding protein (ATBP-1)
BraA04g001980.3C	585	631	TCT-motif	605	6	-	Arabidopsis thaliana	part of a light responsive element
BraA04g001980.3C	1894	1941	TCCC-motif	1914	7	+	Spinacia oleracea	part of a light responsive element
BraA04g001980.3C	84	133	I-box	104	9	+	Solanum tuberosum	part of a light responsive element
BraA04g001980.3C	459	508	I-box	479	9	+	Solanum tuberosum	part of a light responsive element
BraA04g001980.3C	153	198	ABRE	173	5	-	Arabidopsis thaliana	cis-acting element involved in the abscisic acid responsiveness
BraA04g001980.3C	488	533	ABRE	508	5	+	Arabidopsis thaliana	cis-acting element involved in the abscisic acid responsiveness
BraA04g001980.3C	592	637	ABRE	612	5	-	Arabidopsis thaliana	cis-acting element involved in the abscisic acid responsiveness
BraA04g001980.3C	1322	1370	ABRE	1342	8	+	Oryza sativa	cis-acting element involved in the abscisic acid responsiveness
BraA04g001980.3C	1323	1368	ABRE	1343	5	+	Arabidopsis thaliana	cis-acting element involved in the abscisic acid responsiveness
BraA04g001980.3C	1454	1499	ABRE	1474	5	+	Arabidopsis thaliana	cis-acting element involved in the abscisic acid responsiveness
BraA04g003350.3C	486	536	GATA-motif	506	10	-	Arabidopsis thaliana	part of a light responsive element
BraA04g003350.3C	836	882	TCT-motif	856	6	+	Arabidopsis thaliana	part of a light responsive element
BraA04g003350.3C	1858	1904	TCT-motif	1878	6	-	Arabidopsis thaliana	part of a light responsive element
BraA04g003350.3C	995	1042	GT1-motif	1015	7	-	Avena sativa	light responsive element
BraA04g003350.3C	996	1042	GT1-motif	1016	6	-	Arabidopsis thaliana	light responsive element
BraA04g003350.3C	19	68	I-box	39	9	-	Zea mays	part of a light responsive element
BraA04g003350.3C	692	741	I-box	712	9	+	Zea mays	part of a light responsive element
BraA04g003350.3C	130	175	ABRE	150	5	-	Arabidopsis thaliana	cis-acting element involved in the abscisic acid responsiveness
BraA04g004430.3C	467	513	TGA-element	487	6	+	Brassica oleracea	auxin-responsive element
BraA04g004430.3C	484	530	TGA-element	504	6	+	Brassica oleracea	auxin-responsive element
BraA04g004430.3C	629	675	TGA-element	649	6	+	Brassica oleracea	auxin-responsive element
BraA04g004430.3C	1283	1330	TCCC-motif	1303	7	-	Spinacia oleracea	part of a light responsive element
BraA04g004430.3C	88	134	GT1-motif	108	6	+	Arabidopsis thaliana	light responsive element
BraA04g004430.3C	812	858	MBS	832	6	-	Arabidopsis thaliana	MYB binding site involved in drought-inducibility
BraA04g009570.3C	1597	1643	TCT-motif	1617	6	-	Arabidopsis thaliana	part of a light responsive element
BraA04g009570.3C	1880	1927	GT1-motif	1900	7	-	Avena sativa	light responsive element
BraA04g009570.3C	1881	1927	GT1-motif	1901	6	-	Arabidopsis thaliana	light responsive element
BraA04g009570.3C	1258	1306	GA-motif	1278	8	+	Arabidopsis thaliana	part of a light responsive element
BraA04g009570.3C	1378	1427	ABRE	1398	9	-	Hordeum vulgare	cis-acting element involved in the abscisic acid responsiveness
BraA04g018380.3C	220	270	AT-rich element	240	10	+	Glycine max	binding site of AT-rich DNA binding protein (ATBP-1)
BraA04g018380.3C	1724	1770	TCT-motif	1744	6	+	Arabidopsis thaliana	part of a light responsive element
BraA04g018380.3C	179	226	GT1-motif	199	7	+	Avena sativa	light responsive element
BraA04g018380.3C	1558	1604	ABRE	1578	6	-	Arabidopsis thaliana	cis-acting element involved in the abscisic acid responsiveness
BraA04g018380.3C	1559	1604	ABRE	1579	5	+	Arabidopsis thaliana	cis-acting element involved in the abscisic acid responsiveness
BraA04g018380.3C	1590	1635	ABRE	1610	5	+	Arabidopsis thaliana	cis-acting element involved in the abscisic acid responsiveness
BraA04g020310.3C	730	776	TGA-element	750	6	+	Brassica oleracea	auxin-responsive element
BraA04g020310.3C	1435	1482	TCCC-motif	1455	7	-	Spinacia oleracea	part of a light responsive element
BraA04g020310.3C	199	245	MBS	219	6	+	Arabidopsis thaliana	MYB binding site involved in drought-inducibility
BraA04g020310.3C	642	688	GT1-motif	662	6	+	Arabidopsis thaliana	light responsive element
BraA04g020310.3C	1091	1136	ABRE	1111	5	-	Arabidopsis thaliana	cis-acting element involved in the abscisic acid responsiveness
BraA04g020310.3C	1257	1302	ABRE	1277	5	+	Arabidopsis thaliana	cis-acting element involved in the abscisic acid responsiveness
BraA04g020310.3C	1720	1765	ABRE	1740	5	-	Arabidopsis thaliana	cis-acting element involved in the abscisic acid responsiveness
BraA04g020310.3C	1750	1799	ABRE	1770	9	-	Triticum aestivum	cis-acting element involved in the abscisic acid responsiveness
BraA04g020310.3C	1752	1798	ABRE	1772	6	-	Arabidopsis thaliana	cis-acting element involved in the abscisic acid responsiveness
BraA04g020310.3C	1753	1798	ABRE	1773	5	+	Arabidopsis thaliana	cis-acting element involved in the abscisic acid responsiveness
BraA05g006090.3C	545	590	ABRE	565	5	-	Arabidopsis thaliana	cis-acting element involved in the abscisic acid responsiveness
BraA05g006090.3C	146	192	MBS	166	6	-	Arabidopsis thaliana	MYB binding site involved in drought-inducibility
BraA05g006090.3C	238	287	I-box	258	9	+	Zea mays	part of a light responsive element
BraA05g006090.3C	1955	2001	GT1-motif	1975	6	-	Arabidopsis thaliana	light responsive element
BraA05g006090.3C	1630	1676	TCT-motif	1650	6	-	Arabidopsis thaliana	part of a light responsive element
BraA05g006090.3C	1932	1979	GARE-motif	1952	7	-	Brassica oleracea	gibberellin-responsive element
BraA05g006090.3C	236	283	TCCC-motif	256	7	-	Spinacia oleracea	part of a light responsive element
BraA05g006090.3C	327	374	TCCC-motif	347	7	-	Spinacia oleracea	part of a light responsive element
BraA05g006090.3C	173	219	TGA-element	193	6	+	Brassica oleracea	auxin-responsive element
BraA05g006090.3C	1726	1772	TGA-element	1746	6	+	Brassica oleracea	auxin-responsive element
BraA05g015220.3C	554	601	GT1-motif	574	7	+	Avena sativa	light responsive element
BraA05g015220.3C	35	81	MBS	55	6	+	Arabidopsis thaliana	MYB binding site involved in drought-inducibility
BraA05g015220.3C	102	148	MBS	122	6	+	Arabidopsis thaliana	MYB binding site involved in drought-inducibility
BraA05g015220.3C	992	1038	MBS	1012	6	-	Arabidopsis thaliana	MYB binding site involved in drought-inducibility
BraA05g015220.3C	1527	1573	MBS	1547	6	-	Arabidopsis thaliana	MYB binding site involved in drought-inducibility
BraA05g015220.3C	9	55	TCT-motif	29	6	+	Arabidopsis thaliana	part of a light responsive element
BraA05g015220.3C	1649	1695	TCT-motif	1669	6	+	Arabidopsis thaliana	part of a light responsive element
BraA05g016480.3C	1239	1284	ABRE	1259	5	+	Arabidopsis thaliana	cis-acting element involved in the abscisic acid responsiveness
BraA05g016480.3C	1487	1532	ABRE	1507	5	-	Arabidopsis thaliana	cis-acting element involved in the abscisic acid responsiveness
BraA05g016480.3C	1074	1120	GT1-motif	1094	6	-	Arabidopsis thaliana	light responsive element
BraA05g016480.3C	1311	1357	MBS	1331	6	+	Arabidopsis thaliana	MYB binding site involved in drought-inducibility
BraA05g016480.3C	744	794	AT-rich element	764	10	+	Glycine max	binding site of AT-rich DNA binding protein (ATBP-1)
BraA05g016480.3C	154	200	TCT-motif	174	6	-	Arabidopsis thaliana	part of a light responsive element
BraA05g016480.3C	713	759	TCT-motif	733	6	-	Arabidopsis thaliana	part of a light responsive element
BraA05g016480.3C	1345	1391	TCT-motif	1365	6	+	Arabidopsis thaliana	part of a light responsive element
BraA05g016480.3C	1446	1492	TCT-motif	1466	6	-	Arabidopsis thaliana	part of a light responsive element
BraA05g016480.3C	900	946	TGA-element	920	6	-	Brassica oleracea	auxin-responsive element
BraA05g027570.3C	1202	1249	TCCC-motif	1222	7	-	Spinacia oleracea	part of a light responsive element
BraA05g027570.3C	1052	1099	P-box	1072	7	+	Oryza sativa	gibberellin-responsive element
BraA05g027570.3C	1394	1441	P-box	1414	7	-	Oryza sativa	gibberellin-responsive element
BraA05g027570.3C	821	870	GATA-motif	841	9	+	Solanum tuberosum	part of a light responsive element
BraA05g027570.3C	913	959	TGA-element	933	6	+	Brassica oleracea	auxin-responsive element
BraA05g033110.3C	398	445	P-box	418	7	-	Oryza sativa	gibberellin-responsive element
BraA05g033110.3C	715	765	AT-rich element	735	10	-	Glycine max	binding site of AT-rich DNA binding protein (ATBP-1)
BraA05g033110.3C	593	639	TCT-motif	613	6	+	Arabidopsis thaliana	part of a light responsive element
BraA05g033110.3C	913	961	GA-motif	933	8	+	Arabidopsis thaliana	part of a light responsive element
BraA05g033110.3C	1448	1497	I-box	1468	9	-	Zea mays	part of a light responsive element
BraA05g035530.3C	431	477	TGA-element	451	6	+	Brassica oleracea	auxin-responsive element
BraA05g035530.3C	403	449	TCT-motif	423	6	+	Arabidopsis thaliana	part of a light responsive element
BraA05g035530.3C	1042	1088	TCT-motif	1062	6	+	Arabidopsis thaliana	part of a light responsive element
BraA05g035530.3C	998	1045	GT1-motif	1018	7	-	Avena sativa	light responsive element
BraA05g035530.3C	999	1045	GT1-motif	1019	6	-	Arabidopsis thaliana	light responsive element
BraA05g035530.3C	1059	1105	MBS	1079	6	+	Arabidopsis thaliana	MYB binding site involved in drought-inducibility
BraA05g035530.3C	973	1018	ABRE	993	5	-	Arabidopsis thaliana	cis-acting element involved in the abscisic acid responsiveness
BraA05g035530.3C	1800	1846	ABRE	1820	6	-	Arabidopsis thaliana	cis-acting element involved in the abscisic acid responsiveness
BraA05g035530.3C	1801	1846	ABRE	1821	5	+	Arabidopsis thaliana	cis-acting element involved in the abscisic acid responsiveness
BraA06g000760.3C	338	384	GT1-motif	358	6	-	Arabidopsis thaliana	light responsive element
BraA06g000760.3C	1542	1588	TCT-motif	1562	6	+	Arabidopsis thaliana	part of a light responsive element
BraA06g038360.3C	1357	1404	GATA-motif	1377	7	+	Arabidopsis thaliana	part of a light responsive element
BraA06g038360.3C	1828	1875	P-box	1848	7	-	Oryza sativa	gibberellin-responsive element
BraA06g038360.3C	1059	1105	TCT-motif	1079	6	-	Arabidopsis thaliana	part of a light responsive element
BraA06g038360.3C	-2	48	AT-rich element	18	10	+	Glycine max	binding site of AT-rich DNA binding protein (ATBP-1)
BraA06g038360.3C	504	551	TCCC-motif	524	7	+	Spinacia oleracea	part of a light responsive element
BraA06g038360.3C	322	368	GT1-motif	342	6	-	Arabidopsis thaliana	light responsive element
BraA06g038360.3C	1555	1601	GT1-motif	1575	6	+	Arabidopsis thaliana	light responsive element
BraA06g038360.3C	102	147	ABRE	122	5	-	Arabidopsis thaliana	cis-acting element involved in the abscisic acid responsiveness
BraA07g011130.3C	679	726	GT1-motif	699	7	-	Avena sativa	light responsive element
BraA07g011130.3C	680	726	GT1-motif	700	6	-	Arabidopsis thaliana	light responsive element
BraA07g011130.3C	1642	1688	GT1-motif	1662	6	+	Arabidopsis thaliana	light responsive element
BraA07g011130.3C	737	783	MBS	757	6	+	Arabidopsis thaliana	MYB binding site involved in drought-inducibility
BraA07g011130.3C	802	848	MBS	822	6	-	Arabidopsis thaliana	MYB binding site involved in drought-inducibility
BraA07g011130.3C	1927	1973	MBS	1947	6	+	Arabidopsis thaliana	MYB binding site involved in drought-inducibility
BraA07g011130.3C	580	629	ABRE	600	9	-	Hordeum vulgare	cis-acting element involved in the abscisic acid responsiveness
BraA08g001040.3C	1718	1766	GA-motif	1738	8	-	Arabidopsis thaliana	part of a light responsive element
BraA08g001040.3C	1190	1236	MBS	1210	6	+	Arabidopsis thaliana	MYB binding site involved in drought-inducibility
BraA08g001040.3C	255	305	I-box	275	10	-	Flaveria trinervia	part of a light responsive element
BraA08g001040.3C	128	173	ABRE	148	5	+	Arabidopsis thaliana	cis-acting element involved in the abscisic acid responsiveness
BraA08g001040.3C	861	906	ABRE	881	5	+	Arabidopsis thaliana	cis-acting element involved in the abscisic acid responsiveness
BraA08g001040.3C	1833	1880	P-box	1853	7	+	Oryza sativa	gibberellin-responsive element
BraA08g001040.3C	563	609	TGA-element	583	6	-	Brassica oleracea	auxin-responsive element
BraA08g001050.3C	152	198	GT1-motif	172	6	-	Arabidopsis thaliana	light responsive element
BraA08g001050.3C	1052	1099	GT1-motif	1072	7	-	Avena sativa	light responsive element
BraA08g001050.3C	1053	1099	GT1-motif	1073	6	-	Arabidopsis thaliana	light responsive element
BraA08g001050.3C	687	732	ABRE	707	5	-	Arabidopsis thaliana	cis-acting element involved in the abscisic acid responsiveness
BraA08g001050.3C	265	312	GARE-motif	285	7	+	Brassica oleracea	gibberellin-responsive element
BraA08g001050.3C	564	610	TCT-motif	584	6	+	Arabidopsis thaliana	part of a light responsive element
BraA08g009170.3C	354	400	ABRE	374	6	+	Arabidopsis thaliana	cis-acting element involved in the abscisic acid responsiveness
BraA08g009170.3C	355	400	ABRE	375	5	+	Arabidopsis thaliana	cis-acting element involved in the abscisic acid responsiveness
BraA08g009170.3C	494	541	GARE-motif	514	7	+	Brassica oleracea	gibberellin-responsive element
BraA08g009170.3C	1389	1439	AT-rich element	1409	10	-	Glycine max	binding site of AT-rich DNA binding protein (ATBP-1)
BraA08g009170.3C	1751	1797	TCT-motif	1771	6	-	Arabidopsis thaliana	part of a light responsive element
BraA08g012040.3C	1144	1190	MBS	1164	6	+	Arabidopsis thaliana	MYB binding site involved in drought-inducibility
BraA08g012040.3C	1878	1924	MBS	1898	6	-	Arabidopsis thaliana	MYB binding site involved in drought-inducibility
BraA08g012040.3C	315	364	ABRE	335	9	+	Triticum aestivum	cis-acting element involved in the abscisic acid responsiveness
BraA08g012040.3C	318	363	ABRE	338	5	+	Arabidopsis thaliana	cis-acting element involved in the abscisic acid responsiveness
BraA08g012040.3C	619	664	ABRE	639	5	+	Arabidopsis thaliana	cis-acting element involved in the abscisic acid responsiveness
BraA08g012040.3C	1035	1080	ABRE	1055	5	-	Arabidopsis thaliana	cis-acting element involved in the abscisic acid responsiveness
BraA08g012040.3C	1079	1124	ABRE	1099	5	-	Arabidopsis thaliana	cis-acting element involved in the abscisic acid responsiveness
BraA08g012040.3C	1187	1234	ABRE	1207	7	+	Arabidopsis thaliana	cis-acting element involved in the abscisic acid responsiveness
BraA08g012040.3C	1858	1904	TGA-element	1878	6	+	Brassica oleracea	auxin-responsive element
BraA08g012040.3C	1934	1981	P-box	1954	7	-	Oryza sativa	gibberellin-responsive element
BraA08g012040.3C	1023	1070	TCCC-motif	1043	7	-	Spinacia oleracea	part of a light responsive element
BraA08g012700.3C	516	561	ABRE	536	5	+	Arabidopsis thaliana	cis-acting element involved in the abscisic acid responsiveness
BraA08g012700.3C	1443	1488	ABRE	1463	5	-	Arabidopsis thaliana	cis-acting element involved in the abscisic acid responsiveness
BraA08g012700.3C	792	839	GT1-motif	812	7	+	Avena sativa	light responsive element
BraA08g012700.3C	1512	1558	GT1-motif	1532	6	-	Arabidopsis thaliana	light responsive element
BraA08g012700.3C	1906	1952	GT1-motif	1926	6	-	Arabidopsis thaliana	light responsive element
BraA08g012700.3C	3	52	I-box	23	9	-	Zea mays	part of a light responsive element
BraA08g012700.3C	1820	1869	I-box	1840	9	+	Larix laricina	part of a light responsive element
BraA08g012700.3C	1174	1220	TCT-motif	1194	6	+	Arabidopsis thaliana	part of a light responsive element
BraA08g012700.3C	1538	1584	TCT-motif	1558	6	-	Arabidopsis thaliana	part of a light responsive element
BraA08g016690.3C	1613	1659	GT1-motif	1633	6	-	Arabidopsis thaliana	light responsive element
BraA08g016690.3C	1738	1784	GT1-motif	1758	6	-	Arabidopsis thaliana	light responsive element
BraA08g016690.3C	1838	1887	GT1-motif	1858	9	-	Oryza sativa	light responsive element
BraA08g016690.3C	444	490	TCT-motif	464	6	+	Arabidopsis thaliana	part of a light responsive element
BraA08g016690.3C	-6	44	AT-rich element	14	10	-	Glycine max	binding site of AT-rich DNA binding protein (ATBP-1)
BraA08g016690.3C	1349	1396	P-box	1369	7	-	Oryza sativa	gibberellin-responsive element
BraA08g016690.3C	35	81	TGA-element	55	6	-	Brassica oleracea	auxin-responsive element
BraA08g016690.3C	1875	1921	TGA-element	1895	6	-	Brassica oleracea	auxin-responsive element
BraA08g030660.3C	1566	1611	ABRE	1586	5	+	Arabidopsis thaliana	cis-acting element involved in the abscisic acid responsiveness
BraA08g030660.3C	1666	1711	ABRE	1686	5	-	Arabidopsis thaliana	cis-acting element involved in the abscisic acid responsiveness
BraA08g030660.3C	388	434	GT1-motif	408	6	-	Arabidopsis thaliana	light responsive element
BraA08g030660.3C	444	490	MBS	464	6	+	Arabidopsis thaliana	MYB binding site involved in drought-inducibility
BraA08g030660.3C	960	1007	GARE-motif	980	7	-	Brassica oleracea	gibberellin-responsive element
BraA08g030660.3C	1932	1979	GARE-motif	1952	7	+	Brassica oleracea	gibberellin-responsive element
BraA08g030660.3C	587	633	TCT-motif	607	6	+	Arabidopsis thaliana	part of a light responsive element
BraA08g030660.3C	1724	1770	TCT-motif	1744	6	+	Arabidopsis thaliana	part of a light responsive element
BraA08g030660.3C	598	644	TGA-element	618	6	+	Brassica oleracea	auxin-responsive element
BraA08g030660.3C	1393	1439	TGA-element	1413	6	+	Brassica oleracea	auxin-responsive element
BraA08g030660.3C	1614	1660	TGA-element	1634	6	+	Brassica oleracea	auxin-responsive element
BraA09g000320.3C	751	796	ABRE	771	5	+	Arabidopsis thaliana	cis-acting element involved in the abscisic acid responsiveness
BraA09g000320.3C	1450	1496	MBS	1470	6	-	Arabidopsis thaliana	MYB binding site involved in drought-inducibility
BraA09g000320.3C	1970	2019	I-box	1990	9	-	Larix laricina	part of a light responsive element
BraA09g000320.3C	240	286	GT1-motif	260	6	+	Arabidopsis thaliana	light responsive element
BraA09g000320.3C	242	288	GT1-motif	262	6	-	Arabidopsis thaliana	light responsive element
BraA09g000320.3C	988	1035	GT1-motif	1008	7	-	Avena sativa	light responsive element
BraA09g000320.3C	989	1035	GT1-motif	1009	6	-	Arabidopsis thaliana	light responsive element
BraA09g000320.3C	1055	1101	GT1-motif	1075	6	+	Arabidopsis thaliana	light responsive element
BraA09g000320.3C	1380	1426	GT1-motif	1400	6	+	Arabidopsis thaliana	light responsive element
BraA09g000320.3C	1686	1733	GT1-motif	1706	7	-	Avena sativa	light responsive element
BraA09g000320.3C	1687	1733	GT1-motif	1707	6	-	Arabidopsis thaliana	light responsive element
BraA09g000320.3C	606	652	TGA-element	626	6	+	Brassica oleracea	auxin-responsive element
BraA09g014070.3C	374	420	GT1-motif	394	6	+	Arabidopsis thaliana	light responsive element
BraA09g014070.3C	400	445	ABRE	420	5	+	Arabidopsis thaliana	cis-acting element involved in the abscisic acid responsiveness
BraA09g014070.3C	53	100	P-box	73	7	-	Oryza sativa	gibberellin-responsive element
BraA09g014070.3C	128	175	GATA-motif	148	7	-	Arabidopsis thaliana	part of a light responsive element
BraA09g014070.3C	1693	1739	TGA-element	1713	6	-	Brassica oleracea	auxin-responsive element
BraA09g014070.3C	1058	1104	TCT-motif	1078	6	+	Arabidopsis thaliana	part of a light responsive element
BraA09g014070.3C	1235	1281	TCT-motif	1255	6	+	Arabidopsis thaliana	part of a light responsive element
BraA09g014080.3C	374	420	GT1-motif	394	6	+	Arabidopsis thaliana	light responsive element
BraA09g014080.3C	400	445	ABRE	420	5	+	Arabidopsis thaliana	cis-acting element involved in the abscisic acid responsiveness
BraA09g014080.3C	53	100	P-box	73	7	-	Oryza sativa	gibberellin-responsive element
BraA09g014080.3C	128	175	GATA-motif	148	7	-	Arabidopsis thaliana	part of a light responsive element
BraA09g014080.3C	1693	1739	TGA-element	1713	6	-	Brassica oleracea	auxin-responsive element
BraA09g014080.3C	1058	1104	TCT-motif	1078	6	+	Arabidopsis thaliana	part of a light responsive element
BraA09g014080.3C	1235	1281	TCT-motif	1255	6	+	Arabidopsis thaliana	part of a light responsive element
BraA09g024820.3C	1432	1478	TGA-element	1452	6	-	Brassica oleracea	auxin-responsive element
BraA09g024820.3C	1777	1823	TGA-element	1797	6	-	Brassica oleracea	auxin-responsive element
BraA09g024820.3C	857	904	P-box	877	7	+	Oryza sativa	gibberellin-responsive element
BraA09g024820.3C	1252	1299	P-box	1272	7	+	Oryza sativa	gibberellin-responsive element
BraA09g024820.3C	1624	1671	GT1-motif	1644	7	+	Avena sativa	light responsive element
BraA09g024820.3C	-19	27	MBS	1	6	+	Arabidopsis thaliana	MYB binding site involved in drought-inducibility
BraA09g024820.3C	989	1035	MBS	1009	6	-	Arabidopsis thaliana	MYB binding site involved in drought-inducibility
BraA09g024820.3C	1116	1162	MBS	1136	6	-	Arabidopsis thaliana	MYB binding site involved in drought-inducibility
BraA09g027030.3C	161	207	ABRE	181	6	+	Arabidopsis thaliana	cis-acting element involved in the abscisic acid responsiveness
BraA09g027030.3C	162	207	ABRE	182	5	+	Arabidopsis thaliana	cis-acting element involved in the abscisic acid responsiveness
BraA09g027030.3C	260	306	GT1-motif	280	6	+	Arabidopsis thaliana	light responsive element
BraA09g027030.3C	1896	1942	GT1-motif	1916	6	-	Arabidopsis thaliana	light responsive element
BraA09g027030.3C	510	560	AT-rich element	530	10	-	Glycine max	binding site of AT-rich DNA binding protein (ATBP-1)
BraA09g027030.3C	1443	1489	TCT-motif	1463	6	+	Arabidopsis thaliana	part of a light responsive element
BraA09g035370.3C	768	814	GT1-motif	788	6	-	Arabidopsis thaliana	light responsive element
BraA09g035370.3C	1021	1067	GT1-motif	1041	6	+	Arabidopsis thaliana	light responsive element
BraA09g035370.3C	1810	1858	GA-motif	1830	8	+	Arabidopsis thaliana	part of a light responsive element
BraA09g046440.3C	1473	1519	TCT-motif	1493	6	+	Arabidopsis thaliana	part of a light responsive element
BraA09g046440.3C	179	226	GARE-motif	199	7	+	Brassica oleracea	gibberellin-responsive element
BraA09g046440.3C	97	143	MBS	117	6	-	Arabidopsis thaliana	MYB binding site involved in drought-inducibility
BraA09g046440.3C	741	787	MBS	761	6	-	Arabidopsis thaliana	MYB binding site involved in drought-inducibility
BraA09g046440.3C	839	885	MBS	859	6	+	Arabidopsis thaliana	MYB binding site involved in drought-inducibility
BraA09g046440.3C	102	152	I-box	122	10	-	Helianthus annuus	part of a light responsive element
BraA09g046440.3C	104	152	I-box	124	8	-	Triticum aestivum	part of a light responsive element
BraA09g046440.3C	198	244	GT1-motif	218	6	+	Arabidopsis thaliana	light responsive element
BraA09g046440.3C	430	476	GT1-motif	450	6	+	Arabidopsis thaliana	light responsive element
BraA09g046440.3C	1477	1522	ABRE	1497	5	+	Arabidopsis thaliana	cis-acting element involved in the abscisic acid responsiveness
BraA09g046880.3C	97	143	MBS	117	6	+	Arabidopsis thaliana	MYB binding site involved in drought-inducibility
BraA09g046880.3C	770	816	GT1-motif	790	6	-	Arabidopsis thaliana	light responsive element
BraA09g046880.3C	952	998	GT1-motif	972	6	-	Arabidopsis thaliana	light responsive element
BraA09g046880.3C	1251	1297	GT1-motif	1271	6	-	Arabidopsis thaliana	light responsive element
BraA09g046880.3C	1421	1467	GT1-motif	1441	6	+	Arabidopsis thaliana	light responsive element
BraA09g046880.3C	258	303	ABRE	278	5	-	Arabidopsis thaliana	cis-acting element involved in the abscisic acid responsiveness
BraA09g046880.3C	1914	1964	GATA-motif	1934	10	-	Arabidopsis thaliana	part of a light responsive element
BraA09g046880.3C	1258	1308	AT-rich element	1278	10	+	Glycine max	binding site of AT-rich DNA binding protein (ATBP-1)
BraA09g047930.3C	912	958	MBS	932	6	-	Arabidopsis thaliana	MYB binding site involved in drought-inducibility
BraA09g047930.3C	1278	1324	MBS	1298	6	+	Arabidopsis thaliana	MYB binding site involved in drought-inducibility
BraA09g047930.3C	1840	1889	I-box	1860	9	+	Larix laricina	part of a light responsive element
BraA09g047930.3C	326	371	ABRE	346	5	+	Arabidopsis thaliana	cis-acting element involved in the abscisic acid responsiveness
BraA09g047930.3C	1119	1166	GATA-motif	1139	7	+	Arabidopsis thaliana	part of a light responsive element
BraA09g047930.3C	1838	1887	GATA-motif	1858	9	+	Solanum tuberosum	part of a light responsive element
BraA09g047930.3C	233	279	TGA-element	253	6	+	Brassica oleracea	auxin-responsive element
BraA09g047930.3C	1792	1838	TGA-element	1812	6	-	Brassica oleracea	auxin-responsive element
BraA09g047930.3C	1515	1565	AT-rich element	1535	10	-	Glycine max	binding site of AT-rich DNA binding protein (ATBP-1)
BraA09g047930.3C	144	190	TCT-motif	164	6	+	Arabidopsis thaliana	part of a light responsive element
BraA09g048770.3C	771	816	ABRE	791	5	+	Arabidopsis thaliana	cis-acting element involved in the abscisic acid responsiveness
BraA09g048770.3C	941	986	ABRE	961	5	-	Arabidopsis thaliana	cis-acting element involved in the abscisic acid responsiveness
BraA09g048770.3C	1460	1506	GT1-motif	1480	6	-	Arabidopsis thaliana	light responsive element
BraA09g048770.3C	200	246	MBS	220	6	-	Arabidopsis thaliana	MYB binding site involved in drought-inducibility
BraA09g048770.3C	817	863	MBS	837	6	+	Arabidopsis thaliana	MYB binding site involved in drought-inducibility
BraA09g048770.3C	80	127	GARE-motif	100	7	-	Brassica oleracea	gibberellin-responsive element
BraA09g048770.3C	897	943	TCT-motif	917	6	+	Arabidopsis thaliana	part of a light responsive element
BraA09g048770.3C	433	480	GATA-motif	453	7	-	Pisum sativum	part of a light responsive element
BraA09g053490.3C	484	530	TCT-motif	504	6	+	Arabidopsis thaliana	part of a light responsive element
BraA09g053490.3C	736	782	TCT-motif	756	6	-	Arabidopsis thaliana	part of a light responsive element
BraA09g053490.3C	1546	1592	TCT-motif	1566	6	+	Arabidopsis thaliana	part of a light responsive element
BraA09g053490.3C	345	391	TGA-element	365	6	-	Brassica oleracea	auxin-responsive element
BraA09g053490.3C	165	212	ABRE	185	7	+	Arabidopsis thaliana	cis-acting element involved in the abscisic acid responsiveness
BraA09g053490.3C	198	243	ABRE	218	5	-	Arabidopsis thaliana	cis-acting element involved in the abscisic acid responsiveness
BraA09g053490.3C	1729	1776	ABRE	1749	7	-	Arabidopsis thaliana	cis-acting element involved in the abscisic acid responsiveness
BraA09g053490.3C	1406	1453	GT1-motif	1426	7	-	Avena sativa	light responsive element
BraA09g053490.3C	1407	1453	GT1-motif	1427	6	-	Arabidopsis thaliana	light responsive element
BraA09g053490.3C	1849	1898	I-box	1869	9	-	Zea mays	part of a light responsive element
BraA09g060450.3C	1030	1075	ABRE	1050	5	+	Arabidopsis thaliana	cis-acting element involved in the abscisic acid responsiveness
BraA09g060450.3C	1910	1957	ABRE	1930	7	-	Arabidopsis thaliana	cis-acting element involved in the abscisic acid responsiveness
BraA09g060450.3C	1920	1967	ABRE	1940	7	+	Arabidopsis thaliana	cis-acting element involved in the abscisic acid responsiveness
BraA09g060450.3C	7	54	GT1-motif	27	7	+	Avena sativa	light responsive element
BraA09g060450.3C	626	672	MBS	646	6	-	Arabidopsis thaliana	MYB binding site involved in drought-inducibility
BraA09g060450.3C	529	576	TCCC-motif	549	7	-	Spinacia oleracea	part of a light responsive element
BraA09g060450.3C	852	898	TCT-motif	872	6	-	Arabidopsis thaliana	part of a light responsive element
BraA09g060450.3C	1338	1385	P-box	1358	7	+	Oryza sativa	gibberellin-responsive element
BraA10g019750.3C	1077	1123	TGA-element	1097	6	+	Brassica oleracea	auxin-responsive element
BraA10g019750.3C	1266	1315	GATA-motif	1286	9	-	Solanum tuberosum	part of a light responsive element
BraA10g019750.3C	1569	1616	ABRE	1589	7	-	Arabidopsis thaliana	cis-acting element involved in the abscisic acid responsiveness
BraA10g019750.3C	1785	1830	ABRE	1805	5	+	Arabidopsis thaliana	cis-acting element involved in the abscisic acid responsiveness
BraA10g019750.3C	953	1002	I-box	973	9	-	Zea mays	part of a light responsive element
BraA10g019750.3C	1586	1636	I-box	1606	10	-	Gossypium hirsutum	part of a light responsive element
BraA10g019750.3C	1941	1988	GT1-motif	1961	7	+	Avena sativa	light responsive element
BraA10g019750.3C	73	119	MBS	93	6	+	Arabidopsis thaliana	MYB binding site involved in drought-inducibility
BraA10g019750.3C	501	547	MBS	521	6	-	Arabidopsis thaliana	MYB binding site involved in drought-inducibility
BraA10g019750.3C	1203	1249	MBS	1223	6	-	Arabidopsis thaliana	MYB binding site involved in drought-inducibility
BraA10g028780.3C	503	550	ABRE	523	7	+	Arabidopsis thaliana	cis-acting element involved in the abscisic acid responsiveness
BraA10g028780.3C	1851	1896	ABRE	1871	5	+	Arabidopsis thaliana	cis-acting element involved in the abscisic acid responsiveness
BraA10g028780.3C	257	303	GT1-motif	277	6	+	Arabidopsis thaliana	light responsive element
BraA10g028780.3C	1780	1826	GT1-motif	1800	6	+	Arabidopsis thaliana	light responsive element
BraA10g028780.3C	1671	1717	TGA-element	1691	6	+	Brassica oleracea	auxin-responsive element
