# Supplementary material for: Genome-Wide Identification and Expression Analysis of eIF Family Genes from Brassica rapa in Response to TuMV Resistance
Source: Plants (Basel). 2022 Aug 30;11(17):2248. doi: 10.3390/plants11172248 (PMC9460045; doi:10.3390/plants11172248)
Supplement: Supplementary file 1 [file plants-11-02248-s001.zip › Supplementary Table S4.xlsx]

## Sheet: 80124 vs 80461
Index	Compounds	Formula	Class	Fold_Change	Log2FC	Type
KMW0504	Benzene, 1-ethenyl-4-methoxy-	C9H10O	Aromatics	2.06206	1.04409	up
KMW0499	4-Methylthiazole	C4H5NS	Heterocyclic compound	0.0213959	-5.54652	down
KMW0158	Benzaldehyde	C7H6O	Aldehyde	2.17667	1.12212	up
KMW0186	Octanal	C8H16O	Aldehyde	11.304	3.49876	up
KMW0212	Benzeneacetaldehyde	C8H8O	Aldehyde	0.289876	-1.78649	down
KMW0345	2,6-Nonadienal, (E,Z)-	C9H14O	Aldehyde	0.4067	-1.29796	down
KMW0110	Allyl Isothiocyanate	C4H5NS	Ester	4.74367e-06	-17.6856	down
KMW0152	Butane, 1-isothiocyanato-	C5H9NS	Ester	0.101521	-3.30015	down
KMW0288	Heptanoic acid, ethyl ester	C9H18O2	Ester	0.472118	-1.08278	down
QWM0007	Butanedioic acid, diethyl ester	C8H14O4	Ester	0.0725229	-3.78542	down
KMW0253	2-octenal	C8H14O	Aldehyde	2.31605	1.21167	up
WMW0081	cis-2-(2-Pentenyl)furan	C9H12O	Heterocyclic compound	0.461286	-1.11627	down
XMW0239	Decane, 3-ethyl-3-methyl-	C13H28	Alkanes	0.388922	-1.36245	down
XMW0048	Phenol, 2-nitro-	C6H5NO3	Phenol	2.503	1.32366	up
XMW0427	Phthalic acid, hex-3-yl isobutyl ester	C18H26O4	Ester	0.483292	-1.04903	down
NMW0108	Bicyclo[2.2.1]heptane-2,5-dione, 1,7,7-trimethyl-	C10H14O2	Terpenes	2.38586	1.25451	up
NMW0135	Thiocyanic acid, phenylmethyl ester	C8H7NS	Sulfide	0.154395	-2.6953	down
D27	Benzene, (2-isothiocyanatoethyl)-	C9H9NS	Sulfide	0.00150407	-9.37691	down
XMW0811	Phenethyl isocyanate	C9H9NO	Ester	0.0709678	-3.81669	down
XMW0859	Phenol, 2,4-di-t-butyl-6-nitro-	C14H21NO3	Phenol	0.479114	-1.06156	down
XMW0947	(E)-Hex-3-enyl (E)-2-methylbut-2-enoate	C11H18O2	Ester	2.33046	1.22061	up
D378	1-Butene, 4-isothiocyanato-	C5H7NS	Sulfide	0.000676663	-10.5293	down

## Sheet: 80124CK vs 80461CK
Index	Compounds	Formula	Class	Fold_Change	Log2FC	Type
KMW0186	Octanal	C8H16O	Aldehyde	2.18381	1.12684	up
KMW0212	Benzeneacetaldehyde	C8H8O	Aldehyde	0.419195	-1.25431	down
KMW0338	2-Nonenal, (E)-	C9H16O	Aldehyde	0.438593	-1.18905	down
KMW0345	2,6-Nonadienal, (E,Z)-	C9H14O	Aldehyde	0.28822	-1.79476	down
KMW0288	Heptanoic acid, ethyl ester	C9H18O2	Ester	0.494854	-1.01493	down
KMW0421	Methyl salicylate	C8H8O3	Ester	5.71025	2.51355	up
XMW0068	2,7-Nonadien-5-one, 4,6-dimethyl-	C11H18O	Ketone	4.05134	2.0184	up
XMW0239	Decane, 3-ethyl-3-methyl-	C13H28	Alkanes	0.469707	-1.09017	down
XMW0174	2,2'-Ethylidenebis(5-methylfuran)	C12H14O2	Heterocyclic compound	0.326972	-1.61276	down
XMW0048	Phenol, 2-nitro-	C6H5NO3	Phenol	0.217448	-2.20126	down
XMW0427	Phthalic acid, hex-3-yl isobutyl ester	C18H26O4	Ester	0.394238	-1.34286	down
D218	Cyclohexanecarboxylic acid	C7H12O2	Acid	22.1659	4.47027	up
XMW0811	Phenethyl isocyanate	C9H9NO	Ester	0.284285	-1.81459	down
